# Supplementary material for: Acceptability and feasibility of a multicomponent intervention to improve acute myocardial infarction care in Northern Tanzania: The MIMIC pilot trial
Source: PLoS One. 2025 Sep 25;20(9):e0333271. doi: 10.1371/journal.pone.0333271 (PMC12463254; doi:10.1371/journal.pone.0333271)
Supplement: S1 Data — (XLSX) [file pone.0333271.s001.xlsx]

## Sheet: survey
type	name	label	hint	constraint	constraint message	repeat_count	relevant	required	required message	calculation	appearance
start	start
today	today
deviceid	deviceid
simserial	simserial
note	section1	Section 1. Premilinary Details
date	todaysdate	Today's date [Tarehe ya leo]						yes
text	surveyor_id	Surveyor's initials [Ufupisho wa majina ya mchunguzi]						yes
integer	studyid	Study ID [Namba ya utambulisho katika utafiti]						yes
select_one sex	respondent_gender	Gender of the respondent [Jiinsia ya anaehojiwa].	Instructions: Select one [Maelekezo: Chagua moja]					yes
integer	respondent_age	Provide the age (in YEARS) of the respondent [Umri wa anayehojiwa].		.>17 and .<100	This person cannot be less than 18 years old. If this person is older than 99 years old, please enter 99 [Kama mtu huyu ana umri zaidi ya miaka 99, tafadhali ingiza 99]. [Kama mtu huyu ana umri zaidi ya miaka 99, tafadhali ingiza 99]. [Mtu huyu hatakiwi awe na umri chini ya miaka 10. Kama mtu huyu ana umri zaidi ya miaka 99, tafadhali ingiza 99].			yes
select_one provider	provider	Respondent provider type [Daraja/Elimu ya mtoa huduma anayejibu]						yes
text	specify	Specialist MD, specify [Dactari bingwa, Taja/ainisha]					selected(${provider},'specialist')	yes
note	MIMIC	Introduction: As you know, the KCMC EMD Team has worked to create a quality improvement intervention to improve MI care, called “MIMIC”. This intervention consisted of the following: (1) use of special red “Emergency ACS” cards by the triage nurses to indicate patients with possible ACS, (2) an online module with ACS refresher training for all EMD providers, (3) pocketcards for EMD doctors to use…
note	section2	Section 2. Acceptability of Intervention Measure (AIM)
select_one agree	approval	Overall, the MIMIC intervention to improve ACS care meets my approval [Kwa jumla, nakubali ule mradi wa “MIMIC” kuboresha matibabu ya shambulio la moyo]						yes
select_one agree	appealing	Overall, the MIMIC intervention to improve ACS is appealing to me [Kwa jumla, ule mradi wa “MIMIC” kuboresha matibabu ya shambulio la moyo unanivutia]						yes
select_one agree	like	Overall, I like the MIMIC intervention to improve ACS [Kwa jumla, nimependa ule mradi wa “MIMIC” kuboresha matibabu ya shambulio la moyo]						yes
select_one agree	welcome	Overall, I welcome the MIMIC intervention to improve ACS [Kwa jumla, nimefurahi kwamba ule mradi wa “MIMIC” kuboresha matibabu ya shambulio la moyo umekuwepo]						yes
note	section3	Section 3. Feasibility of Intervention Measure (FIM)
select_one agree	implement	Overall, the MIMIC intervention to improve ACS care seems implementable [Kwa ujumla, inaonekana kuwa ule mradi wa "MIMIC" unaweza kutekelezeka]						yes
select_one agree	possible	Overall, the MIMIC intervention to improve ACS care seems possible [Kwa ujumla, inaonekana ule mradi wa "MIMIC" unaweza kuboresha matibabu ya shambulio la moyo]						yes
select_one agree	doable	Overall, the MIMIC intervention to improve ACS care seems doable [Kwa ujumla, inaonekana ule mmradi wa "MIMIC" unaweza kutendeka]						yes
select_one agree	easy	Overall, the MIMIC intervention to improve ACS care seems easy to use [Kwa ujumla, inaonekana ule mmradi wa "MIMIC" ni rahisi kutumia]						yes
note	section4	Section 4. Pocket cards
select_one yesno	receive_pocketcard	Did you receive an ACS pocket card? [Ulipokea kadi ya shambulio la moyo?]						yes
select_one yesno	use_pocketcard	Did you use the ACS pocket card? [Ulitumia kadi ya shambulio la moyo?]					selected(${receive_pocketcard},'yes')	yes
select_multiple nouse	nouse	If you didn’t use the ACS pocket card, why not? [Kama hukutumia kadi ya shambulio la moyo, kwanini?]	Choose all that apply [Chague zote zinazohusika]				selected(${use_pocketcard},'no')	yes
text	nouse_other	Other (specify) [Sababu nyingine (eleza)]					selected(${nouse},'other')	yes
select_one yesno	lostcard	Did you lose your ACS pocketcard? [Je, ulipoteza kadi ya shambulio la moyo?]					selected(${receive_pocketcard},'yes')	yes
select_one yesno	replacement	Did you have to get a replacement ACS pocket card because yours was lost/damanged? [Je, ulipewa kadi nyingine ya shambulio la moyo kwa sababu kadi ilipotea au iliharibika?]					selected(${receive_pocketcard},'yes')	yes
select_one agree	liked	Overall, I liked the ACS pocketcards [Kwa ujumla, niliipenda kadi ya shambulio la moyo]					selected(${receive_pocketcard},'yes')	yes
text	whynotreceived	Why didn't you receive an ACS pocket card? [Kwa nini hukupokea kadi ya shambulio la moyo?]					selected(${receive_pocketcard},'no')	yes
select_one yesno	sawcard	Although you didn't receive a pocketcard, did you get a chance to see one? [Hata kama haujapewa kadi ya shambulio la moyo, je, uliona ile kadi?]					selected(${receive_pocketcard},'no')	yes
select_one agree	onlysaw_liked	Overall, I liked the ACS pocketcards [Kwa ujumla, niliipenda kadi ya shambulio la moyo]					selected(${sawcard},'yes')	yes
note	section5	Section 5. Training Module
select_one yesno	told_complete	Were you told to complete the online ACS training module? [Je, uliambiwa ukamilishe mafunzo ya mtandaoni ya shambulio la moyo?]						yes
select_one yesno	complete	Did complete the ACS training module? [Je, ulikamilisha mafunzo ya shambulio la moyo?]						yes
select_multiple notcomplete	notcomplete	If you didn’t complete the ACS training module, why not? [Kama hukukamilisha mafunzo ya shambulio la moyo, kwanini?]	Choose all that apply [Chague zote zinazohusika]				selected(${complete},'no')	yes
text	notcomplete_other	Other (specify) [Sababu nyingine (eleza)]					selected(${notcomplete},'other')	yes
integer	minutes	How many minutes did you spend completing the online ACS training module? [Umetumia dakika ngapi kukamilisha mafunzo ya mtandaoni ya shambulio la moyo?]					selected(${complete},'yes')	yes
select_one agree	liked_online	Overall, I liked the online ACS training module [Kwa ujumla, niliyapenda mafunzo ya shambulio la moyo]					selected(${complete},'yes')	yes
note	section6	Section 6. Provider Questions
select_one yesno	triagenurse	Are you a nurse who worka in triage? [Je, wewe ni muuguzi unayefanya kazi triage?]						yes
select_one yesno	usetriagecards	Did you use the red "Emergency ACS" triage cards? [Je, ulitumia zile kadi nyekundu za "dharura ya shambulio la moyo"?]					selected(${triagenurse},'yes')	yes
select_multiple nottriagecards	nottriagecards	If not, why not? [Kama sio, kwanini?]	Choose all that apply [Chague zote zinazohusika]				selected(${usetriagecards},'no')	yes
text	nottriage_other	Other (specify) [Sababu nyingine (eleza)]					selected(${nottriagecards},'other')	yes
select_one agree	liketriagecards	Overall, I liked the system of using the red “Emergency ACS” triage cards [Kwa ujumla, niliupenda mfumo wa kutumia kadi za dharura ya shambulio la moyo?]						yes
select_one agree	champion	Overall, I liked having dedicated doctor and nurse champions for ACS quality improvement [Kwa ujumla, nilipenda uwepo wa daktari na muuguzi bora kwa ajili ya kuboresha matibabu ya shambulio la moyo]						yes
select_one agree	pamphlets	Overall, I liked the educational pamphlets for the patients [Kwa ujumla, nilipenda vipeperushi vya kujifunza vya wagonjwa]						yes
text	comments	If you have any other comments, please share them here. [Kama una mawazo mengine, tafadhali, andike hapa]

## Sheet: choices
list_name	name	label
yesno	yes	Yes [Ndio]
yesno	no	No [Hapana]
provider	specialist	Specialist MMED [Daktari Bingwa]
provider	general	General Practitioner MD [Daktari wa kawaida]
provider	intern doctor	Intern Doctor [Daktari Mafunzoni]
provider	co	CO [Afisa Tabibu]
provider	rn	RN [Muuguzi]
provider	intern nurse	Intern Nurse [Muuguzi Mafunzoni]
agree	stronglyagree	Strongly Agree [Nakubali Kabisa]
agree	normalagree	Agree [Nakubali]
agree	neutral	Neutral/don’t know [Wastani/sijui]
agree	normaldisagree	Disagree [Sikubali]
agree	stronglydisagree	Strongly Disagree [Sikubali Kabisa]
nouse	forgot	I forgot [Nimesahau]
nouse	need	I didn't need it [Sikuhitaji]
nouse	helpful	I didn't think it was helpful [Sikudhani ina msaada]
nouse	fit	It wouldn't fit in my clothes [Haikutosha mifukoni]
nouse	liking	I didn’t like it [Sikuipenda]
nouse	other	Other(specify) [Sababu nyingine (eleza)]
notcomplete	forgot	I forgot [Nimesahau]
notcomplete	helpful	I didn't think it was helpful [Sikudhani ina msaada]
notcomplete	technical	I had technical/internal issues [Kulikuwa na hitilafu]
notcomplete	difficult	It was too difficult [Ilikuwa ngumu sana]
notcomplete	time	I didn't have time [Sikuwa na muda]
notcomplete	told	I wasn't told about it [Sikuambiwa kuhusu module]
notcomplete	other	Other(specify) [Sababu nyingine (eleza)]
nottriagecards	forgot	I forgot [Nimesahau]
nottriagecards	helpful	I didn't think it was helpful [Sikudhani ina msaada]
nottriagecards	find	I couldn't find them/ran out [Sikuziona/ziliisha]
nottriagecards	difficult	It was too difficult [Ilikuwa ngumu sana]
nottriagecards	time	I didn't have time [Sikuwa na muda]
nottriagecards	told	I wasn't told about it [Sikujulisha]
nottriagecards	symptom	I don’t know the symptoms of ACS [Sifahamu dalili za shambulio la moyo]
nottriagecards	other	Other(specify) [Sababu nyingine (eleza)]
sex	male	Male [Kiume]
sex	female	Female [Kike]

## Sheet: settings
form_title	form_id
MIMIC Pilot Provider Survey Ver 4	MIMIC_pilot_provider_survey_V4
